# Supplementary material for: Tuning Thermal, Morphological, and Physicochemical Properties of Thermoplastic Polyurethanes (TPUs) by the 1,4-Butanediol (BDO)/Dipropylene Glycol (DPG) Ratio
Source: Polymers (Basel). 2022 Aug 3;14(15):3164. doi: 10.3390/polym14153164 (PMC9371192; doi:10.3390/polym14153164)
Supplement: Supplementary file 1 [file polymers-14-03164-s001.zip]

Archive with 1 entries (1 files):
- polymers-1825796-supplementary.pdf
